# Supplementary material for: Precision of Measurements Performed by a Cadre of Anthropometrists Trained for a Large Household Nutrition Survey in Ethiopia
Source: Curr Dev Nutr. 2020 Aug 21;4(9):nzaa139. doi: 10.1093/cdn/nzaa139 (PMC7475006; doi:10.1093/cdn/nzaa139)
Supplement: nzaa139_Supplemental_File [file nzaa139_supplemental_file.zip]

Archive with 1 entries (1 files):
- Supplemental_file_1.xlsx
