# Supplementary material for: Precision of Measurements Performed by a Cadre of Anthropometrists Trained for a Large Household Nutrition Survey in Ethiopia
Source: Curr Dev Nutr. 2020 Aug 21;4(9):nzaa139. doi: 10.1093/cdn/nzaa139 (PMC7475006; doi:10.1093/cdn/nzaa139)
Supplement: nzaa139_Supplemental_File [file nzaa139_supplemental_file.zip › Supplemental_file_1.xlsx]

## Sheet: Title page
Precision of measurements performed by a cadre of anthropometrists trained for a large household nutrition survey in Ethiopia
Moss, C
Online Supplementary Material

## Sheet: Data
site	group	child number	agemonths	muac11	muac12	muac21	muac22	muac31	muac32	muac41	muac42	len11	len12	len21	len22	len31	len32	len41	len42
1	1	101	32	14	14.1	13.8	13.9	13.8	13.8	14	14.1	89.4	89.7	90.6	90.5	89.5	89.7	89.5	89.5
1	1	102	36	13.9	14	13.9	13.9	14	13.9	14	14	88.5	88.5	88.6	88.7	88.7	88.8	88.5	88.4
1	1	103	41	15.5	15.7	15.3	15.4	15.5	15.5	15.6	15.8	90.6	90.4	90.1	90.1	90.8	90.6	89.8	90.2
1	1	104	19	12.4	12.6	12.5	12.5	12.4	12.4	12.9	12.9	73.6	73.4	73.6	73.2	73.5	73.5	73.4	73
1	1	105	43	15.2	14.9	15.1	15.1	15	15.1	15.2	15.1	87.1	87.3	86.9	86.9	87.1	87.2	87.4	87.3
1	1	106	16	14.4	14.6	14.3	14.5	14.3	14.2	14.5	14.6	79	79.2	79	79	79	78.9	79.1	79
1	1	107	26	13.4	13.5	13.5	13.4	13.5	13.4	14.1	14	84.4	84.7	82.3	84.3	84.3	84.5	84.5	84.3
1	1	108	34	15.1	15.1	14.9	15	15	15	15.5	15.4	102.5	102.2	102.1	102.2	102.4	102.2	102.3	102.2
1	1	109	19	15	14.9	14.8	14.9	15.1	14.9	15.5	15.1	84.2	84.1	84.6	84.5	84.1	84.2	84.1	84
1	1	110	24	16.4	16.3	16	15.9	16.1	16.1	16	16	86.1	86.5	86.2	86.2	85.5	85.1	86.6	86.5
1	1	111	23	12.1	12	12.2	12.1	12	12.1	12.6	12.6	74.5	74.7	75	74.9	75	75.1	75.5	75.3
1	1	112	41	14.4	14.2	14.1	14.2	14.4	13.3	14.9	14.7	86.8	86.5	86.5	86.5	86.7	86.6	87	86
1	1	113	41	15.6	15.3	15.3	15.2	15.4	15.4	15.4	15.4	93.5	93.2	93.4	93.7	93.4	93.4	93.3	93.3
1	1	114	25	14.1	13.9	13.4	13.4	13.8	13.9	14.4	14.2	75.2	75.4	75.9	75.7	75.9	75.7	75.6	75.6
1	1	115	25	14.3	14.1	14.1	14.1	14.1	14.1	14.3	14.2	72.1	72	71.6	71.7	71.9	71.8	72	72.2
1	2	116	22	13.3	13.4	13.3	13.3	13.2	13.2	13.1	13.2	80.1	80	80.9	81	80.8	81	80	80.1
1	2	117	21	11.3	11.3	11.2	11.2	11.1	11.6			65.5	63.5	65.5	65.5	65.5	64.6
1	2	118	33	13.3	13.4	13.2	13.2	13.4	13.5			74	76	72.8	73	74.2	74.4
1	2	119	27	12.5	12.4	12.5	12.5	12.7	12.4			78.3	78.5	78.3	78.3	78.5	78.5
1	2	120	34	12.5	12.5	12.4	12.4	12.7	12.6			83	83.5	83.5	83.5	83.2	83.5
1	2	121	44	13.4	13.4	13.5	13.5	13.5	13.6			94	94	94	94.1	93.6	93.2
1	2	122	15	12.2	12.2	12.3	12.3	12.4	12.1			72.5	72.5	73	72.8	72.5	72.2
1	2	123	15	13.2	13.2	13.1	13.2	13.6	13.5			74	74	74	76.1	73.2	72.2
1	2	124	35	12.2	12.2	12.3	12.3	12.1	12.2			85.5	85.6	85.5	85.5	85.2	85.7
1	2	125	30	13.3	13.4	13.2	13.2	13	13.1			85.4	85.6	85.5	85.5	85.2	85.6
1	2	126	45	12.6	12.7	12.8	12.8	12.5	12.5			81.6	81.7	81.5	81.5	82.2	82.1
1	2	127	21	12.4	12.5	12.5	12.5	12.3	12.5			75.8	75.9	76.5	76.5	76	76.5
1	2	128	14	13	12.9	13	12.9	13.4	13.4			72.5	72.4	72.5	72.4	72.2	72.5
1	2	129	42	12.9	13	13.4	13.4	13	12.9			84.9	84.8	84.9	84.9	85.5	85
1	2	130	39	14.4	14.5	14.6	14.6	14.3	14			95.7	95.7	96.5	96.5	96.5	96.5
1	2	131	36	13.5	13.6	13.5	13.5	13.5	13.4			88.5	88.6	88.4	88.4	88.4	88.6
1	2	132	46	12.8	12.9	13	13.1	13	13.1			96.5	96.6	97	97	97	97
1	3	133	9	16.5	16.4	16.2	16.3	16.5	16.4	16.3	16.2	75.6	75.2	75.4	75.6	75.6	75.3	75.3	75.4
1	3	134	7	12.2	12	12.1	12	12	12	12.2	12.1	63.4	63.2	63.8	63.9	63.8	64.2	64	63.9
1	3	135	22	15.9	15.7	16	15.8	15.7	15.7	15.7	15.8	83.2	83.1	83.3	83.2	83.1	83.3	83.4	83.5
1	3	136	29	14	13.8	13.9	14	13.8	13.9	13.8	13.9	83.4	83.8	83.2	83.4	83.4	83.7	83.7	83.9
1	3	137	9	12.7	12.8	13	12.8	12.9	13.1	12.8	13	65.1	65	64.9	65.1	65	64.9	65	65.2
1	3	138	9	12.3	12.5	12.4	12.1	12.5	12.3	13.3	12.4	62.4	62.4	61.9	62.1	62.4	62.5	62.3	62
1	3	139	40	14	14	14.2	13.9	14.4	14	11.1	14	85.3	85.7	85.6	85	86.5	85.7	85.7	85.4
1	3	140	22	13.4	13.3	13.3	13.3	13.4	13.5	13.6	13.1	78.5	78.4	78.6	78.5	78.8	78.6	79.9	78.7
1	3	141	39	13.9	14.2	13.9	14.4	13.8	14	14	13.7	92.2	92.2	92.4	92.3	92.2	92.2	91.9	92.1
1	3	142	7	12.5	12.6	12.5	12.6	12.6	12.5	12.5	12.5	67.5	67.3	67.3	67.3	67.4	67.4	67.6	67.8
1	3	143	37	14.1	14.2	14.2	14.1	14.2	14.1	14.1	13.9	84.4	84.2	84.5	84.6	84.6	84.6	84.5	84.6
1	3	144	30	12.4	12.3	12.6	12.4	12.6	12.7	12.5	12.6	80.1	80.2	80	80.1	80.1	80.1	80.2	80
1	3	145	26	13.2	13.3	13.3	13.5	13.1	13.4	13.4	13.2	80	80.2	80.5	80.6	80.6	80.5	80.3	80.3
1	3	146	15	12.7	12.7	12.8	12.8	12.9	12.9	12.7	12.8	77.6	77.9	77.4	77.8	77.5	77.9	77.5	77.8
1	3	147	8	13.4	12.7	13.4	12.6	13.4	12.6	13.6	12.8	66.3	66.7	66.5	66.7	66.5	66.5	66.7	66.9
1	3	148	10	13.7	13.8	13.8	13.9	13.9	13.8	13.6	13.7	69	69.1	69.1	68.9	69.4	69	69.2	69.3
2	1	201	13	13.1	13.1	13	12.9	12.9	12.9	12.9	13	73.4	72.4	72.3	72.2	72.2	72.2	72.2	73.3
2	1	202	44	15.4	15.4	15.4	15.4	15.4	15.4	15.4	15.5	86.9	87.4	87.4	86.8	87.3	86.9	86.9	87.3
2	1	203	45	15	15.4	14.9	15.3	15.5	15.3	15.3	15.4	95.3	95.3	95.1	95.1	95.3	95.3	95.3	95.3
2	1	204	23	10.8	10.9	11.2	11.1	11.1	11.1	10.9	10.9	72.3	73.3	73.2	72.3	73.4	72.3	72.2	73.2
2	1	205	9	13.4	13.4	13.6	13.4	13.4	13.4	13.4	14.3	66.2	66.3	66.2	66.3	66.3	66.3	66.2	66.2
2	1	206	41	14.4	14.5	14.1	14.5	14.5	14.5	14.3	14.5	88.9	89.3	88.9	89.1	89	89	89.2	89.3
2	1	207	24	13.7	14.5	13.6	14.5	14.3	14.5	13.5	13.5	73.3	73.3	77.3	77.3	77.3	77.3	77.2	89.9
2	1	208	24	14.8	14.9	14.8	14.9	14.8	14.9	14.9	14.9	83.3	83.7	83.2	83.4	83.2	83.4	83.2	83.4
2	1	209	23	14.1	14.1	14.1	14.1	14	14.1	14.1	14.1	80.2	80.4	80.6	80.4	80.3	80.2	80.4	80.3
2	1	210	10	12.5	12.6	12.5	12.6	12.5	12.7	12.5	12.6	67.2	67.3	67.2	67.1	67.1	67.1	67.1	67.3
2	1	211	32	14.1	14.1	14.1	14.1	14.1	14.1	14.1	14.1	87.1	87.1	87.1	87.1	87.2	87.1	80.1	87.1
2	1	212	24	14.3	14.4	14.4	14.4	14.4	14.3	14.3	14.3	82	82	82	81.9	82	82	82.1	82.1
2	1	213	12	13.8	13.7	13.9	13.9	14	13.9	13	13.8	72.3	72.2	72.3	72.3	72.3	72.3	72.3	72.3
2	1	214	37	14.8	14.9	14.9	14.8	14.9	14.8	14.9	14.8	99.9	99.8	99.9	99.9	99.9	99.9	99.9	100
2	1	215	42	13.5	13.5	13.5	13.5	13.6	13.5	13.5	13.5	87.4	87.4	87.3	87.4	87.4	87.4	87.3	87.4
2	1	216	6	14.4	14.4	14.5	14.5	84.6	14.6	14.4	14.6	65.3	65.4	65.3	65.3	65.4	65.3	65.4	65.3
2	2	217	37	13.3	13.4	13.3	13.3	13.4	13.3			93	93.2	92.8	93	92.9	93
2	2	218	6	14.7	12.7	12.7	12.7	12.7	12.7			59.9	60	60	60	60	60
2	2	219	35	15	15	15	15	14.9	15			85.3	85.2	85.2	85.2	85.2	85.2
2	2	220	34	14.4	14.4	14.4	14.4	14.4	14.4			87.5	87.5	87.5	87.5	87.5	87.5
2	2	221	10	12.6	12.6	12.6	12.6	12.6	12.6			67	67	67	67	67	67
2	2	222	23	14.5	14.5	14.5	14.5	14.5	14.5			83.1	83.1	83.1	83.1	83	83.1
2	2	223	41	16.5	16.5	16.5	16.5	16.6	16.5			97.7	97.7	97.7	97.7	97.7	97.7
2	2	224	40	14.4	12.4	14.4	14.5	14.5	14.5			88.8	88.9	88.8	88.9	88.8	88.9
2	2	225	27	14.3	14.3	14.3	14.3	14.3	14.3			84.4	84.3	84.3	84.3	84.2	84.2
2	2	226	24	15	15	15	15	15.1	15.1			85	85	85	85	85	85
2	2	227	21	15.9	15.9	16	15.9	16	16			89.3	89.3	89.3	89.2	89.2	89.3
2	2	228	39	14.3	14.3	14.3	14.2	14.4	14.4			85.4	85.2	85.4	85.3	86.3	85.4
2	2	229	11	13.4	13.4	13.5	13.5	13.3	13.4			70.6	70.4	70.5	70.2	70.5	70.1
2	2	230	41	15.3	15.4	15.4	15.3	15.5	15.4			107.2	107.3	107.2	107.1	107.2	107.3
2	2	231	36	15.5	15.5	15.7	15.5	15.6	15.5			97.4	97.2	97.5	97.3	97.2	97.2
2	2	232	34	14.6	14.6	14.6	14.6	14.7	14.6			84.8	84.8	84.8	84.7	84.9	84.8
2	3	233	32	14.1	14.1	14.2	14	14.4	14.2	14.2	14	80	80	80.2	80.2	80.5	80.6	80.1	80.1
2	3	234	32	15.4	15	15.4	15.5	15.5	15.5	15.5	15.1	87.8	88.1	87.8	87.7	87.9	87.9	87.5	88.9
2	3	235	36	15.6	15.7	15.4	15.7	15.5	15.5	15.7	15.6	97.7	97.5	97.5	97.8	97.8	97.7	97.7	97.7
2	3	236	27	13.9	14	13.8	13.9	14.1	14.2	13.8	14	83.7	83.8	83.8	83.6	80	84.1	83.6	83.8
2	3	237	24	15.1	15.1	15	15.1	15.1	15.1	15	15.2	84.7	84.8	84.3	84.5	84.2	84.7	84.8	84.6
2	3	238	41	16.3	16.3	16.3	16.2	16.3	16.3	16.2	16.3	97.3	97.6	97.2	97.5	97.8	97.6	97.2	97.6
2	3	239	32	13.7	13.8	13.7	13.8	13.7	13.7	13.7	13.8	86.7	86.8	86.7	86.8	86.7	86.7	86.6	86.8
2	3	240	10	12.7	12.7	12.4	12.6	12.7	12.7	12.6	12.7	66.7	66.7	66.6	66.6	66.6	66.7	66.6	66.7
2	3	241	10	13.2	13.1	13.2	13.1	13.1	13.1	13.1	13.2	68.5	68.6	68.6	68.5	68.6	68.5	68.6	68.6
2	3	242	41	14.4	14.5	14.4	14.3	14.4	14.4	14.5	14.4	89.3	89.5	89.4	89.3	89.4	89.4	89.4	89.4
2	3	243	24	14.4	14.3	14.3	14.4	14.3	14.3	14.2	14.3	81.4	81.4	81.2	81.3	81.3	81.3	81.3	81.4
2	3	244	44	15.5	15.4	15.6	15.6	15.6	15.6	15.4	15.5	87.6	87.7	87.5	87.6	87.7	87.7	87.6	87.7
2	3	245	11	14	13.8	13.9	13.8	14	14	14.1	14	69.2	69.1	68.8	69.2	69.1	69	69.4	69.3
2	3	246	23	14.1	14.1	14	13.2	14	14	14.2	14.1	82	82.2	82.1	81.9	82	82	82.3	82.4
2	3	247	7	13.4	13.4	13.3	13.4	13.4	13.4	13	13.2	61.1	61.1	61	61	61.1	61.2	61.2	61.4
2	3	248	37	13.5	13.5	13.6	13.6	13.5	13.5	13.6	13.4	92.3	92.1	92.3	92.2	92.1	92.1	92.2	92.3
3	1	301	7	13.8	14	14.3	14.2	14.1	14.2	14.3	14.2	68	68	69	68.5	68.5	68.4	68.5	68.9
3	1	302	29	13.9	13.6	13.6	13.7	14.6	14.5	14.6	14.6	84.5	84.5	84.5	84.5	84.7	84.2	84.7	84.4
3	1	303	16	13.4	13.4	13.5	13.5	13.5	13.5	13.5	13.5	74.5	74.5	74.6	74.5	74.5	74.5	74.6	74.5
3	1	304	44	15.1	15.1	15.2	15.2	15.2	15.2	15.1	15.2	90.4	90.3	90.3	90.3	90.3	90.3	90.4	90.3
3	1	305	15	14.8	14.9	14.7	14.8	14.8	14.7	14.8	14.9	74.4	74.4	74.3	74.3	74.1	74.3	74.3	74.4
3	1	306	41	14.7	14.7	14.7	14.7	14.6	14.8	14.7	14.8	100.6	100.69	100.8	100.8	99.7	99.7	99.9	99.8
3	1	307	37	13.4	13.5	13.5	13.5	13.5	13.6	13.5	13.6	93.2	93.2	93.3	93.2	93.2	93.4	93.2	93.3
3	1	308	44	13.7	13.7	13.8	13.7	13.8	13.8	13.9	13.8	100.1	100	100.3	100.2	100	100.1	100.3	100.5
3	1	309	13	13.2	13.1	13.4	13.4	13	12.9	12.9	12.9	71.8	72	71.9	72.1	73.8	73.8	73.7	73.9
3	1	310	14	11	11	11	10.9	11	10	10.8	10.9	71	71	70.58	71.4	70.5	70.5	70.2	70.9
3	1	311	9	13.2	13.2	13.1	13.3	13.2	13.2	13.3	13.3	64.5	64.5	64.9	64.8	64.2	64.2	64.6	64.6
3	1	312	40	13.8	13.8	13.8	13.8	13.9	13.9	14.1	14.2	96.4	95.4	96.3	96.2	96	95.8	96	95.7
3	1	313	9	13.1	13.2	13.4	13.5	13.6	13.5	13.4	13.5	66.5	66.2	65.4	65.6	65.4	65.4	65.4	65.3
3	1	314	31	13.9	13.9	13.7	13.7	14.2	14	14.5	14.4	90	90	90	89.9	90	89.8	90	89.9
3	1	315	30	14.7	14.7	14.8	14.7	14.8	14.8	14.9	14.6	81.5	81.5	81.5	81.5	81.6	84.4	81.6	81.5
3	1	316	17	15.8	15.7	15.8	15.9	16	16	15.7	16	74.7	74.7	74.8	74.9	74.8	74.8	74.7	74.9
3	2	317	13	13.1	13.2	13.3	13.2	13.2	13.2	13.3	13.2	73.3	73.4	73.4	73.3	72.5	72.5	72.4	72.4
3	2	318	13	13.3	13.4	13.1	13.3	12.7	12.8	12.8	12.8	74.1	74.2	74	74.1	73.3	73.7	73.5	73.5
3	2	319	14	12.1	12.1	12.1	12.1	12.1	12	12.1	12	69.4	69.4	69.4	69.4	70	69.9	70	70
3	2	320	8	12.6	12.7	12.6	12.7	12.5	12.6	12.5	12.6	67.3	67.4	67.3	67.4	67.3	67.3	67.4	67.2
3	2	321	12	13	13.1	13.1	13.1	13.1	13.1	13.1	13.1	70.8	70.7	70.7	70.8	70	70.3	70.1	70
3	2	322	24	14.5	14.6	14.5	14.5	14.3	14.4	14.2	14.2	79.8	80.1	79.9	80	80	80.1	79.1	80
3	2	323	34	14	14.1	14.1	14.1	14.1	14.1	14	14.1	90.6	90.7	90.3	90.6	90.6	90.6	90.6	90.5
3	2	324	37	14.9	14.9	15	14.9	14.9	14.9	15	14.9	98.2	98.3	98.3	98.3	98.3	98.3	98.3	98.3
3	2	325	36	16.2	16.2	16.2	16.2	16.4	16.2	16.2	16.3	98.4	96.2	96.3	96.2	96.3	96.2	96.2	96.2
3	2	326	36	14	14	14.1	14.1	14.2	14.2	14.1	14	81.3	81.3	81.3	81.3	80.9	80.9	80.9	81
3	2	327	26	12	11.9	12.1	12	12	12	12.1	12	78.2	78.4	78.3	78.3	78.1	78.2	78	78
3	2	328	23	14.2	14.1	14.2	14.1	14.1	14.1	14.2	14.2	84	84	84.1	84.1	84.1	84.1	84.1	84
3	2	329	8	10.5	10.6	10.4	10.4	10.2	10.2	10.2	10.1	58.4	58.4	58.58	58.5	58.6	58.6	58.5	58.5
3	2	330	39	14.2	14.2	14.3	14.2	14.1	14.1	14.2	14.2	90.3	90.3	90.3	90.3	90.1	90.1	90.1	90.1
3	2	331	11	12.4	12.6	12.5	12.5	12.5	12.5	12.6	12.6	71	70.9	71	70.9	70.9	70.9	71.1	71
3	2	332	7	12.5	12.6	12.6	12.6	12.6	12.6	12.6	12.6	67.8	67.9	67.9	67.9	67.8	67.7	67.9	67.8
3	3	333	40	14.6	14.5	14.7	14.6	14.7	14.7	14.8	14.8	89.2	89.3	89.3	89.3	88.8	88.9	88.8	89
3	3	334	8	14.5	14.4	14.6	14.5	13.6	13.5	13.5	13.4	67.2	67.3	67.3	67.4	66.4	64.6	66.6	64.6
3	3	335	28	14.9	14.8	14.8	14.7	14.9	14.9	15	15.1	84.2	84.3	84.1	84.2	83.4	83.4	83.4	83.6
3	3	336	8	13.9	13.3	13.8	13.6	13	13.2	13.1	13.3	72.3	72.1	72.2	72.2	71.3	71.4	71.2	71.5
3	3	337	38	13.5	13.7	13.6	13.4	13.5	13.6	13.4	13.5	86.2	86	86.2	86.1	85.6	84.7	85.5	84.7
3	3	338	15	12.9	12.9	13	13.1	12.5	12.6	12.7	12.4	68.9	68.7	68.8	68.9	68.5	67.4	68.5	67.5
3	3	339	11	12.2	12.1	12.1	12.2	12.1	12.2	12.2	12.1	66.5	66.3	66.4	66.1	65.6	65.4	65.6	65.4
3	3	340	19	12.9	12.8	12.8	12.9	13.4	12.7	13.3	12.5	76.2	75.7	76.1	75.5	73.8	74	74	74.1
3	3	341	11	12.5	12.4	12.4	12.5	12.2	12.1	12.4	12.3	70.3	70.3	70.5	70.3	69.4	70.1	69.5	69.2
3	3	342	19	13.3	13.3	13.5	13.6	13.4	13.4	13.6	13.3	77.9	77.9	78	77.9	76.5	76.6	76.6	76.9
3	3	343	41	13.6	13.8	13.8	13.8	14.3	13.8	14.5	14	88.5	88.4	88.3	88.4	87.4	87.2	87.6	87.5
3	3	344	10	12.8	12.6	12.7	12.7	13.5	13.2	13.5	13	68.4	70.3	68.2	70.5	67.5	69.6	67.5	70
3	3	345	11	11.7	11.6	11.5	11.5	11.5	11.5	11.6	11.4	73.9	73.7	74.1	73.9	73.5	73.6	73.4	73.5
3	3	346	42	13.9	13.8	14.3	13.9	14.6	14.5	14.4	14.3	92.1	92.4	92.1	92.1	90.9	90.7	91	91.2
3	3	347	19	13.5	13.6	13.7	13.7	13.7	14.2	13.5	13.9	81.6	82	81.5	81.4	80.8	84	81	83.2
3	3	348	6	13.6	13.7	13.6	13.8	14.1	14.1	14	14.2	59.9	60	60	60.1	60.1	60.1	60.1	60
4	1	401	23	13	13	12.9	13	13	13	13.5	13	76	76	75.9	76	75	76	76	76
4	1	402	26	14.3	14.1	14.4	14.2	14.5	14.1	14.5	14.2	77.2	77.6	77	77.6	77.5	77.8	76.5	77.7
4	1	403	6	13.4	13.4	13.5	13.5	13.8	13.4	13	13.3	60.6	61.3	62	61.5	63.4	61.2	62.5	62
4	1	404	10	12.8	13.2	13.2	13.2	13.2	13.2	13.2	13.4	71	71.1	75.8	71.1	72	71.1	71.8	71.2
4	1	405	30	14.5	14.5	14.5	14.5	14.4	14.7	14.6	14.7	80.9	81	81	80.9	80.9	80.9	81.3	81
4	1	406	39	14.2	14.1	14.2	14.2	14.2	14.2	14.1	14	98	98	98	98	98	98	98.2	98.2
4	1	407	30	12.5	12.5	12.5	12.5	12.6	12.8	12.8	12.6	74	74	74	74	74	74	74	73.8
4	1	408	20	12.9	12.9	12.8	12.9	12.9	12.8	12.8	13	77.5	77.5	77.5	77.5	77.5	77.5	77.9	77
4	1	409	12	13.8	13.8	13.8	13.7	13.7	13.7	13.6	13.9	75	75	75	75	75	75	75	74.8
4	1	410	23	13.8	13.8	13.8	13.8	13.8	13.8	13.8	13.8	82.5	82.5	82.5	82.5	82.5	82.4	82.2	82.3
4	1	411	26	15.1	15.1	15	15.1	14.9	15	15.3	15.1	79	79	79	79.1	79.2	79.3	79.4	79.5
4	1	412	29	14.2	14.2	14.2	14.2	14.3	14.4	14.3	14.3	81.4	81.4	81.4	81.4	81.3	81.2	81.2	81.2
4	1	413	36	14.9	14.8	14.9	14.9	14.8	14.7	14.8	14.9	83.5	83.4	83.4	83.5	83.4	83.6	83.5	83.3
4	1	414	8	13.4	13.4	13.4	13.4	13.5	13.5	13.5	13.5	66.8	66.7	66.9	66.8	67	67	67	67
4	1	415	30	14.6	14.5	14.6	14.6	14.5	14.5	14.5	14.6	84	84	84	84.1	83.9	84	83.8	83.9
4	1	416	46	13.7	13.7	13.7	13.7	13.6	13.6	13.5	13.5	90.3	90.3	90.3	90.2	89.8	90.1	90	89.7
4	2	417	40	13.3	13.6	13.2	13.3	13.2	13.2	13.1	13.1	90.1	90.5	90.2	90.3	89.9	90.3	89.8	90.3
4	2	418	34	13.6	13.4	13.4	13.4	13.5	13.4	13.5	13.3	77.3	77.2	77.3	77.4	77.4	77.4	77.5	77.4
4	2	419	6	13.3	13.3	13.5	13.4	13.4	13.3	13.2	13.4	61.5	61.7	61.6	61.5	61.7	61.8	61.6	61.5
4	2	420	36	13.5	13.4	13.4	13.5	13.3	13.3	13.3	13.3	84.3	84.2	84.2	84.3	84.3	84.4	84.2	84.4
4	2	421	11	14	14.1	14	14	14.3	14.1	14.1	14	76.1	76.5	76.2	76.6	76.1	76.4	76	76.5
4	2	422	12	13.7	13.8	14	13.9	13.6	13.9	13.6	14	73.6	73.9	74	74.2	73.5	74	73.8	73.5
4	2	423	24	16.2	16.2	16.1	16.4	16.2	16.3	16.5	16.3	81.6	82.1	81.7	82.2	81.5	82.1	81.5	82
4	2	424	45	15.9	15.6	15.6	15.5	15.5	15.5	15.5	15.5	97.2	96.5	97.1	96.8	97	96.8	97	96.7
4	2	425	26	14.2	14.2	13.9	14.1	14	14	14	14.1	87.1	87.1	87.2	87.1	87.2	87.1	87	87.1
4	2	426	44	14.7	14.6	15.6	14.3	14.5	14.3	14.4	14.2	93.2	93.2	93.4	93.5	93.3	93.5	93.3	93.3
4	2	427	22	14.8	14.7	14.8	14.7	14.7	14.8	14.9	14.5	81.6	81.8	81.5	81.5	81.5	81.3	81.4	81.4
4	2	428	36	15.4	15.5	15.5	15.6	15.5	15.6	15.4	15.4	97.4	97.5	97.6	97.5	97.5	97.4	97.5	97.5
4	2	429	33	13.8	13.8	13.4	13.6	13.7	13.8	13.5	13.7	91.6	91.5	91.5	91.4	91.5	91.6	91.5	91.6
4	2	430	13	13.9	14	14.1	14	14	14.1	14	14.1	70.6	70.5	70.8	70.7	70.6	70.5	70.5	70.3
4	2	431	6	13.4	13.5	13.4	13.5	13.4	13.4	13.6	13.5	66.1	66	66.1	66	66	66.1	66	66.2
4	2	432	36	14.7	14.8	14.8	14.6	14.6	14.5	14.6	14.6	82.3	82.2	82.7	82.6	82.5	82.5	82.6	82.6
4	3	433	24	16.2	16.1	16.3	16.3	16.3	16.3			81.4	81.4	81.5	81.5	81.4	81.4
4	3	434	30	12.7	12.6	12.8	12.9	12.8	12.7			82.5	82.6	82.6	82.6	82.7	82.7
4	3	435	30	12.6	12.6	12.6	12.5	12.6	12.6			86.7	86.6	86.7	86.6	86.7	86.6
4	3	436	7	13.5	13.5	13.4	13.4	13.4	13.4			61.3	61.4	61.3	61.3	61.3	61.3
4	3	437	23	12.8	12.9	12.8	12.7	12.8	12.8			73.1	73.3	73.1	73.1	73.1	73.1
4	3	438	17	12.1	12.2	12.1	12.1	12.1	12.1			74.8	74.9	74.7	74.6	74.7	74.7
4	3	439	42	13.9	13.8	13.9	13.9	13.8	13.9			95.3	95.2	95.3	95.2	95.3	95.2
4	3	440	6	12.7	12.7	12.7	12.7	12.8	12.8			64.3	64.3	64.2	64.3	64.3	64.3
4	3	441	44	13.2	13.3	13.3	13.3	13.4	13.5			89.7	89.8	89.8	89.7	89.7	89.7
4	3	442	44	13.1	13.1	13.2	13.2	12.9	12.9			95.3	95.2	95.2	95.4	95.2	95.2
4	3	443	41	13.5	13.7	13.6	13.5	13.6	13.6			87.1	87.1	87.2	87.1	87.2	87.2
4	3	444	7	13.3	13.1	13	13	12.9	12.9			64.3	64.2	64.2	64.1	64.3	64.4
4	3	445	10	12.9	12.8	12.9	12.8	13	13			69.2	69.1	69.1	69	69.3	69.3
4	3	446	36	13.7	13.8	13.6	13.5	13.7	13.7			85.2	85.2	85.2	85.3	85.1	85.1
4	3	447	26	14.7	14.6	14.7	14.6	14.6	14.6			82.3	82.3	82.2	82.1	82.3	88.3
4	3	448	37	14.4	14.3	14.2	14.3	14.3	14.2			88.3	88.1	88.2	88.3	88.2	88.2
5	1	501	29	13.9	14	14.1	14	14	14	14	14	85.6	85.7	86	85.7	85.8	85.7	85.7	85.7
5	1	502	22	13.7	13.7	13.9	13.8	13.8	13.8	13.8	13.8	82.5	84.6	84.6	84.7	84.6	84.6	84.5	84.6
5	1	503	42	14.4	14.3	14.3	14.1	14.3	14.2	14.2	14.2	101.1	101.2	101.1	101.1	101	101	101	101.1
5	1	504	17	13	13.1	13	13	13	13	13.1	13.1	75.2	75.3	75.1	75.2	75.1	75.1	75.2	75.2
5	1	505	31	13.6	13.4	13.5	13.5	13.5	13.4	13.5	13.5	85.1	85.2	85.2	85.2	85.2	85.2	85.2	85.3
5	1	506	9	13.1	12.9	12.9	13	13	13	13	13	70.1	70.1	70.1	70	70	70	70	70
5	1	507	7	12.7	12.5	11.9	12.6	12.6	12.5	12.6	12.6	65.1	65	65.1	65	65	65	65	65
5	1	508	8	13.8	13.7	13.8	13.8	13.8	13.8	13.8	13.8	69.5	69.4	69.5	69.6	69.6	69.6	69.7	69.6
5	1	509	20	14.8	14.9	14.9	14.9	14.9	14.9	14.9	14.9	78.2	78.2	78.3	78.3	78.3	78.3	78.3	78.3
5	1	510	40	13.4	13.5	13.4	13.4	13.4	13.3	13.4	13.4	96.4	96.7	96.7	96.7	96.7	96.7	96.7	96.7
5	1	511	23	13.9	14	13.9	13.9	14	14	14	14	84.6	84.6	84.5	84.5	84.5	84.5	84.5	84.5
5	1	512	24	14.2	14.1	14.3	14.3	14.3	14.3	14.3	14.3	75.8	75.9	75.8	75.9	75.9	75.8	75.9	75.9
5	1	513	33	13.2	13.2	13.1	13.2	13.2	13.2	13.2	13.2	86.1	86.2	86.5	86.1	86.1	86	86.1	86.1
5	1	514	6	12	12.1	11.9	11.9	11.9	11.9	11.9	11.9	63.4	63.5	63.4	63.5	63.4	63.4	63.4	63.4
5	1	515	6	13.8	13.7	13.8	13.9	13.8	13.8	13.8	13.8	65.8	65.7	65.9	65.9	65.9	65.9	65.9	65.9
5	1	516	43	14.5	14.5	14.4	14.5	14.4	14.4	14.4	14.4	98.6	98.6	98.7	98.2	98.7	98.1	98.7	98.7
5	2	517	10	12.4	12.3	12.3	12.3	12.3	12.3	12.4	12.3	62.5	62.4	62	62.3	62.2	62.7	62.2	62
5	2	518	16	14.9	14.8	14.2	14.3	15	14.7	14.8	14.7	76.1	76	76	76.4	76	76.6	76.2	76.2
5	2	519	44	14.4	14.3	14.5	14.5	14.7	14.6	14.3	14.4	100.3	100.2	100.1	100.1	100.1	100.1	102	100.2
5	2	520	23	12.5	12.6	12.6	12.7	12.2	13.2	12.4	12.3	78.3	78.3	78.2	78.3	78.4	78.3	78.4	78.3
5	2	521	22	13.2	13.3	13.1	13.1	13.4	13.2	13.2	12.9	78.2	78.3	78.3	78.2	78.2	78.3	77.9	78.1
5	2	522	28	12.8	12.6	12.8	12.9	13	13.7	13	13	84.4	84.2	84.5	84.4	84.4	84.2	84.2	84.1
5	2	523	8	14.4	14.6	14.7	14.4	14.2	14.7	14.6	14.6	74.9	75	75.4	75	73.2	74.6	75	74.8
5	2	524	26	13.6	13.5	13.8	13.8	14.1	13.6	13.7	13.7	83.3	83.3	83.7	83.2	83.4	82.2	83.5	83.2
5	2	525	44	14	14	14	14.1	14.1	13.7	14	14.1	87.5	87.6	87.9	87.7	87.5	87.9	87.8	87.8
5	2	526	36	12.4	12.3	12.3	12.3	12.3	12.2	12.2	12.3	90	89.9	90	90.2	90.1	89.5	90.3	90.2
5	2	527	26	15.2	15.3	15.3	15.2	15.2	15.1	15.2	15.1	80.9	80.9	80.9	80.9	80.5	80.4	81	79.1
5	2	528	44	13.9	13.9	13.9	14	14	14	13.8	14	100.6	100.5	100.5	100.3	100.3	100.2	100.3	100.2
5	2	529	44	14.9	14.8	15	14.8	14.5	14.1	14.9	12.8	107	107	107	107.2	107.4	107	107.2	107.2
5	2	530	7	12.8	12.8	12.7	12.5	12.5	12.4	12.5	12.6	57.8	57.8	57.8	57.8	57.6	57	57.3	57.3
5	2	531	10	12.2	12.2	12.2	12.2	12.1	12.2	12.3	12.2	62.5	62.4	62.6	62.5	62.4	62.2	62.3	62.4
5	2	532	20	12.7	12.6	12.6	12.6	12.4	12.7	12.7	12.7	75.5	75.4	75.4	75.3	75.2	76.5	75.2	75.4
5	3	533	11	14.2	14.4	14.2	14.1	13.8	14	13.8	14	73	72.2	71.4	71.3	72	71.7	72.1	72.4
5	3	534	22	14.2	14.2	14.3	14.2	13.9	14	13.9	13.9	77.3	77.3	77.1	77.3	79.2	78.9	78	77
5	3	535	8	14.4	14	14.1	14	13.7	13.9	13.6	13.7	68	67.6	67.3	67.1	70	69.8	70	69.2
5	3	536	35	12.8	12.8	12.9	12.8	12.5	12.7	12.5	12.6	86.2	86.7	86	86	86.5	86.3	86.2	86
5	3	537	6	14.2	14.1	14.2	14	14.1	14.1	14.2	14.2	65.1	65.1	65.1	65	65.1	65.1	65.1	65.1
5	3	538	13	12.6	12.7	13	12.6	12.7	12.8	12.7	12.8	76.1	76.3	74	76	76.2	76.1	75.9	75.9
5	3	539	42	14.2	14.2	14.1	14	14.2	14.1	14.2	14.2	100.2	100.4	100.2	100.1	100.2	100.2	100.2	100.3
5	3	540	32	13.8	13.9	14	13.69	13.8	13.8	13.9	13.8	89	88.7	88.5	88.6	89.1	88.6	89.1	88.6
5	3	541	23	13.3	13.2	13.1	13.3	13.1	13.2	13.1	13.1	79.3	79.4	78.6	78.6	78.6	78.9	78.6	78.9
5	3	542	28	13.2	13.2	13.2	13.3	13.1	13.2	13.2	13.2	73.6	73.3	73.4	72.8	75.5	73.4	75.6	73.4
5	3	543	16	14.3	14.4	14.3	14	14.2	14.2	14.2	14.3	75.3	76	75.9	75.8	76	76	76	76.1
5	3	544	36	14.7	14.6	14.5	14.5	14.4	14.3	14.4	14.4	88.3	88.5	88.5	87.7	88.6	88.5	88.7	88.8
5	3	545	22	14.4	14.6	14.6	14.6	14.5	14.4	14.4	14.4	82	81.2	81	81.2	82	82	82	82
5	3	546	28	15.5	15.3	15.4	15.4	15.6	15.5	15.5	15.4	84.5	83.8	84.4	83.9	84.5	84.5	84.6	84.4
5	3	547	12	12	11.8	12	11.8	12	12	12	12	72	71.1	71.3	70.7	72.1	71.9	72	71.9
5	3	548	29	14.4	14.3	14	14.1	14.5	14.4	14.5	14.4	84.2	84	83.9	84	83.7	83.7	83.5	84.3
6	1	601	42	14	14	14	14	14.2	14	13.9	14	93.5	92.8	92.9	92.6	92.2	92	93	92.7
6	1	602	40	13.8	13.9	13.8	13.9	14	14	13.7	13.9	98	97.2	96.7	96.2	96.7	97.4	96.6	96.5
6	1	603	33	14	14	14	14.1	14.5	11.3	14.2	14	89.9	89.2	88.2	89	89.4	88.7	89.5	89.5
6	1	604	38	14	14.2	14.3	14.4	14.2	14.4	14.1	14.2	86.6	87	86.7	87	86.6	86.8	86.6	87.7
6	1	605	28	13.1	13.2	13.3	13.3	13.3	13.2	13.2	13.3	86.8	87	86.9	86.6	86.5	86.3	86.7	86.5
6	1	606	38	16.5	16.4	16.6	16.6	16.7	16.6	16.8	16.3	96	95.9	96	96	95.9	95.9	96.3	96
6	1	607	43	13.6	13.4	16.5	13.5	13.3	13.5	13.2	13.4	89.5	89.4	89.5	89.5	89.6	89.6	90	89.8
6	1	608	12	12.8	12.5	12.7	12.7	12.8	12.8	12.5	12.6	68.7	68.6	68.6	68.6	68.6	68.6	69.3	69.2
6	1	609	18	13.9	14.3	14.8	14.6	14.6	14.7	14.2	14.3	76.5	76.5	77.3	77	75.2	75.1	76.2	75.8
6	1	610	34	12.7	12.7	12.9	13	13.1	13.1	12.8	12.9	82.9	82.6	82.3	82.4	82.6	82.5	82.3	82.7
6	1	611	20	14.5	14.2	14.8	14.5	14.9	14.8	14.6	14.8	79.5	79.4	79.5	79.6	79.7	79.6	80.3	80
6	1	612	14	13.7	14.1	14	14.1	14.2	13.3	13.6	14	73.5	73.69	73.3	73.2	72.5	72.7	72.3	72.7
6	1	613	39	13.4	13.3	13.4	13.47	13.4	13.5	13.2	13.3	84.6	84.1	84.7	84.8	84.8	84.7	84.6	84.3
6	1	614	46	16.4	16.2	16.3	16.2	16.4	16.3	16	16.1	97.1	97.1	97	97.2	97.1	96.9	97.2	97.1
6	1	615	44	14.5	14.5	14.6	14.6	14.5	14.6	14.4	14.2	90.3	90.2	90.5	90.4	90.4	90.5	73.5	73.8
6	1	616	13	14.1	14	14	14.2	14.1	14.2	14.4	14.5	74.1	74	74	74.2	74.3	74.2	90.6	90.8
6	2	617	28	14.5	14.5	14.5	14.6	14.2	14	13.9	14.4	94.5	94.5	94.2	94.2	90.1	95	93.9	94.3
6	2	618	39	16	16.3	16.3	16.2	15.9	15.8	15.8	15.7	95	95	95.4	94.6	95.2	95.1	94.2	94.5
6	2	619	29	12.2	12.1	12	12.1	12.1	12	12	11.9	78.5	79	78.9	78.7	79	78	78.5	78.5
6	2	620	46	13.3	12.4	12.3	12.6	12.2	12.3	12.9	12.5	86	85.4	85.5	85.8	85.5	84.6	85.3	85.1
6	2	621	47	15	15.2	15.2	15.3	14.8	14.9	15.4	15.3	100	99.8	100.3	99.2	99.7	99.5	99.1	98.5
6	2	622	46	14.2	14	13.7	14	13.9	13.8	13.6	14.2	87.4	87.2	87	86.8	88	87.3	86.7	87
6	2	623	23	12.6	12.7	12.7	12.5	12.5	12.4	12.5	12.4	76.6	76.4	76.4	76.5	76.4	76.4	76.2	76.6
6	2	624	44	15	15	15	14.9	15	14.9	14.9	14.8	92.9	92.8	92.8	92.7	93.2	93.1	92.1	91.5
6	2	625	7	14.3	13.8	14.3	14.3	13.8	13.8	13.5	13.8	63.5	63.9	66.8	65.1	65.1	65.2	65.5	64.8
6	2	626	40	13.5	13.9	13.3	13.8	13.8	13.6	13.9	13.6	97.2	97	97	96.7	96.6	96.6	96.5	96.5
6	2	627	17	14	14.2	14.4	14.8	14.7	14.3	14.6	14.4	74.4	74.7	74.3	73.7	76	75.5	75.6	73.2
6	2	628	31	15.8	15.4	16.4	16.4	16.3	16.2	16.2	16.8	89.7	89.5	89.4	89.7	90.1	89.5	90.2	89.6
6	2	629	41	14.4	14.5	14.5	15.3	14.7	14.8	14.6	14.9	83.5	83.5	83.8	83.5	83.6	83.4	83.8	83.1
6	2	630	37	12.6	12.8	13	12.8	12.5	12.5	12.7	12	87.5	87.7	87.7	88	88.6	88.5	87.8	87.3
6	2	631	31	13.4	13.5	13.9	13.5	13.7	13.8	13.8	13.6	93.6	93.4	93.3	93.5	92.8	93.8	93.1	93.4
6	2	632	38	16.2	16.1	16.5	16.5	16.1	16.3	15.8	16	85.7	85.3	86.5	84.7	86.7	86.6	86	85.1
6	3	633	33	14.2	14	14.5	14					75.1	74.6	75.4	75.2
6	3	634	16	14	13.4	13.8	13.8					73.2	73.6	74.3	73.3
6	3	635	30	13.1	13.3	13.2	13					84.4	83.7	84.4	84.4
6	3	636	47	14.5	14.3	14.4	14.1					103	103.4	102.3	103.2
6	3	637	35	13.7	13.4	14	13.7					84.2	83.8	83.2	83.4
6	3	638	7	11.6	11.6	11.8	11.8					63.5	63.1	63.2	63.5
6	3	639	27	12.8	12.5	13	12.7					79.9	81.5	82	82.1
6	3	640	23	12.5	12.6	12.5	12.5					80	80.1	79.6	79.7
6	3	641	47	14.4	14.6	14.5	14.3					97	97.4	97.5	97.5
6	3	642	17	12.7	12.4	12.7	12.6					74	73.6	74.5	74.2
6	3	643	47	13.7	13.8	14	13.6					104	100.3	101	100.9
6	3	644	22	12.3	12.5	13.1	12.8					79	80	79.5	78.8
6	3	645	34	12.4	12.9	12.9	12.9					85.4	85.3	86	85.9
6	3	646	35	14	13.7	14	14.1					82.5	82.5	82.7	83.2
6	3	647	47	14.8	14.7	14.5	14.6					101.5	101.6	102	101.4
6	3	648	33	13.6	14.2	13.7	13.5					89.5	89.7	89.6	89.5
7	1	701	44	13.4	13.5	13.5	13.4	13.4	13.5	13.5	13.4	88.7	88.8	88.7	88.8	88.8	88.6	88.6	88.7
7	1	702	13	12.7	12.6	12.6	12.5	12.6	12.5	12.8	12.6	70.4	70.3	70.5	70.5	70.4	70.1	70.2	70.1
7	1	703	38	12.4	12.3	12.4	12.5	12.3	12.3	12.6	12.4	91.1	91	91	91	91.1	91.1	91.1	91
7	1	704	15	12.4	12.4	12.4	12.4	12.3	12.4	12.5	12.4	69.5	69.6	69.5	69.6	69.5	69.4	69.4	69.5
7	1	705	38	13.4	13.3	13.6	13.5	13.3	13.4	13.5	13.5	94.8	94.7	95	95	94.7	94.8	95	95
7	1	706	39	14.2	14.2	14.2	14.2	14.1	14.3	14.3	14.2	96.2	96.1	96.4	96.3	96.3	96.4	96.5	96.5
7	1	707	43	16.6	16.5	16.6	16.6	16.5	16.6	16.6	16.6	99.5	99.5	99.6	99.5	96.7	99.6	99.5	99.5
7	1	708	26	13.9	14	14	14.1	13.9	13.9	14.1	14	82.8	82.7	82.9	82.8	82.9	82.8	82.8	82.8
7	1	709	31	12.7	12.8	12.7	12.7	13	12.7	12.9	12.9	96.3	96.2	96.4	96.5	96.5	96.3	96.3	96.3
7	1	710	35	13.3	13.2	13.4	13.4	13.4	13.3	13.2	13.3	98.3	98.3	98.4	98.3	98.1	97.9	98.4	98.3
7	1	711	21	14.1	14.1	14.3	14.2	14.3	14.4	14.2	14.3	80.4	80.2	80.3	80.2	80.3	80.3	80.2	80.2
7	1	712	10	11.8	11.8	11.7	11.7	11.8	11.9	11.8	11.9	66.3	66.4	66.5	66.5	66.4	66.3	66.3	66.1
7	1	713	16	12.7	12.7	12.7	12.7	12.9	12.8	13	12.8	76.4	76.5	76.5	76.5	76.6	76.5	76.5	76.5
7	1	714	43	14.1	14.1	14	14.1	14	13.9	14	13.9	103.4	103.3	103.2	103.3	103.3	103.3	103.3	103.3
7	1	715	25	13.8	13.7	13.8	13.8	13.8	13.9	13.9	13.9	78.1	78.1	78.1	78.1	78.1	78	78	78.1
7	1	716	8	13.3	13.4	13.4	13.2	13.1	13.2	13.3	13.4	69	69	68.9	68.9	68.7	68.8	68.7	68.8
7	2	717	23	12.1	12.2	12.6	12.3	12.2	12.2	12.4	12.2	81	80	81.2	80.2	81.5	81.1	82.2	81
7	2	718	7	12.9	13	13	12.5	12.9	13	13.1	13.1	68.9	68.6	67.3	66.8	67.6	66.6	67	67.1
7	2	719	9	13.5	13.6	14.2	14	14.1	13.9	14.1	14.2	66.6	66.4	66	66	67	67.1	67.1	66.2
7	2	720	8	14	14.3	14.1	14	14.6	14.3	14.4	14.2	70.1	70	70.2	70.2	70.3	70.1	70.2	70.2
7	2	721	24	12.3	12.2	12.1	12.1	12.2	12.2	12.2	12.2	74.5	74.5	74.5	74.4	74.6	74.6	73.1	74.6
7	2	722	20	14.2	14.2	14.1	14.1	14.1	14.2	14.1	14.1	81.6	81.6	82	81.6	82	81.5	80.7	81.7
7	2	723	26	14.1	14.1	14.1	14.1	14.2	14	14.3	14.3	77.2	78.3	77.4	78.5	77.3	77.7	78.6	78.5
7	2	724	32	15.4	15.4	15.5	15.4	15.6	15.5	16.2	15.4	101.3	101.3	101.2	101.2	101.6	101.4	101.2	101.2
7	2	725	26	13.3	14.1	13.9	14	14	14.2	13.5	14.7	84.4	84.4	84.2	84.1	84.1	84.2	83.7	84.3
7	2	726	29	15.2	15.2	14.9	15.1	15.1	15.2	15.1	15.2	85.1	84.7	85	84.8	85.7	85.2	84.8	85.3
7	2	727	44	15.2	15.5	15.58	15.3	15.6	15.5	15.6	15.4	90.8	95.4	89.4	95.3	95.2	95.3	94.1	95.3
7	2	728	41	14.3	14.3	14	14	14.2	14.3	14.3	14.1	89.8	89.3	94.5	89.9	89.9	87.1	89.9	89.2
7	2	729	7	12.7	12.3	12.2	12.2	12.4	12.2	12.1	12.4	67.6	64.5	64	64.2	63.2	64.3	61.5	63.7
7	2	730	28	14.5	14.4	14.6	14.4	14.6	14.6	14.6	14.9	89.6	89.4	89	89	88.3	89.3	89.1	89.1
7	2	731	15	9.2	9.2	9.4	9.4	9.4	9.3	9.5	9.4	67.1	67	67.2	67.2	67.6	67	67	67.1
7	2	732	13	12.5	12.6	12.5	12.6	12.9	12.6	12.8	13.1	67.4	67.6	67.1	67.3	68.1	67.4	67.1	67.2
7	3	733	30	12.4	12.7	13.4	12.6	12.4	12.6	12.7	12.7	82.5	82.6	83.1	82.4	82.5	82.4	82.7	82
7	3	734	18	14.6	14.6	14.6	14.6	14.4	14.8	14.7	14.6	77	77.1	77	77	77	77.1	77	77.1
7	3	735	36	13.8	13.5	13.6	13.6	13.6	13.7	13.6	13.6	94.8	94.6	94.8	94.6	94.8	94.6	94.2	94.8
7	3	736	23	13.4	12.8	12.7	12.6	12.6	12.7	12.6	12.6	76.5	77	76.8	76.8	76.8	76.7	76.5	76.8
7	3	737	36	14.3	14.6	14.3	14.4	14.6	14.5	14.4	14.5	88.1	87.9	88.2	88	87.9	88.1	88	88
7	3	738	46	14.5	14.2	14.2	14.3	14.2	14.4	14.5	14.7	91.9	92.8	92	92	92.1	92.1	92.2	92.1
7	3	739	30	12.8	12.8	12.6	12.6	12.7	12.6	12.5	12.6	79.4	79.3	79.2	79.3	79.3	79.5	79.4	79.1
7	3	740	20	13.5	13.5	13.5	13.6	13.6	13.4	13.4	13.4	75.5	75.2	75.7	75.3	75.2	75.5	75.1	75.6
7	3	741	28	13.8	13.7	13.7	13.7	13.7	13.8	14.3	13.7	86.6	87.6	87.4	87.5	87.2	87.4	87.3	87.1
7	3	742	15	12.5	12.3	12.3	12.5	12.6	12.6	12.2	12.4	73.3	72.2	73.2	73	73	72.3	72.5	73.2
7	3	743	40	14.3	14.2	14.2	14.3	14.4	14.1	14.4	13.9	86	86.1	86.3	86.2	86	86	86.2	85.9
7	3	744	11	13.5	13.4	13.3	13.5	13.6	13.3	13.4	13.2	72.3	72.1	72.3	72.2	72.1	72.1	72	72.1
7	3	745	23	12.3	12.4	12.5	12.7	12.4	12.4	12.5	12.7	84	83.9	84	84	84.1	84	84	84.1
7	3	746	35	14.5	14.6	14.4	14.5	14.3	14.4	14.8	14.8	93.3	92.9	93	93.1	93.2	93.3	92.5	92.9
7	3	747	31	13.9	13.4	13.5	13.5	13.5	13.7	14.1	13.5	91.9	92.2	92.3	92.2	92.3	92.2	91.6	91.9
7	3	748	22	13	13.1	12.5	12.9	13	13	13.2	13	77.3	77.2	77.1	77.3	77.3	77.2	77.3	77.2
